# Supplementary material for: Differential Mechanisms of Activation of the Ang Peptide Receptors AT1, AT2, and MAS: Using In Silico Techniques to Differentiate the Three Receptors
Source: PLoS One. 2013 Jun 3;8(6):e65307. doi: 10.1371/journal.pone.0065307 (PMC3670877; doi:10.1371/journal.pone.0065307)
Supplement: Table S1 — Amino acids known to have functional roles in AT1, AT2 or MAS with the consensus amino acid # and amino acid found at that location in AT1, AT2, or MAS. A brief description of each is given and the reference for the published role of that amino acid. Some references can be found in the manuscript with additional references listed in the. The amino acid found in each receptor based on sequence alignments is also listed (XLSX) [file pone.0065307.s010.xlsx]

## Sheet: Sheet1
Amino Acid	Protein	Consensus residue #	Natural Variant	Observation	Reference	AGTR1	AGTR2	MAS	Rhodopsin
14	AT2	Extracellular		Photolabeled interaction with N-terminus	Servant et al., 1997 [35]	-	Ile	-
21	AT2	Extracellular	Val	Natural variant associated with X-linked mental retardation	Vervoort et al., 2002 [55]	-	Gly	-
23	AT1	106		Mutation to Ala decreased Ang II binding and functional assays	Santos et al., 2004 [56]	Arg	Pro	Asn	Ala
45	AT1	129	Arg	Agonist response lost and no binding to AngII with natural variant	Hansen et al., 2004 [57]	Gly	Val	Glu	Ile
74	AT1	224		Mutation to Asn decreased Inositol Triphosphate response but not p42/44 MAPK	Hines et al., 2003 [37]	Asp	Asp	Asp	Asp
74	AT1	224		Mutation to Asn decrease Ang II activation (believed to interact with Asn 729)	Nikiforovich et al., 2006 [58]
111	AT1	325		Mutation to Gly leads to activation by Sar1,Ile4,Ile8 AngII	Noda et al., 1996 [33]	Asn	Asn	Gly	Gly
111	AT1	325		Mutation to Ala and Gly increase basal Inositol Phosphate response but not AT1 phosporylation	Thomas et al., 2000 [34]
128	AT2	326		Photolabeled interaction with C-terminus of AT2	Servant et al., 1997 [35]	Leu	Met	Tyr	Gly
122	AT1	336		Mutations to Ala, Ser, Asn, Arg, Lys led to decreased Inositol Phosphate generation	Hunyady et al 1996 [59]	Leu	Met	Ile	Leu
138	AT2	336		Photolabeled interaction with C-terminus of AT2	Servant et al., 1997 [35]
125	AT1	339		Mutation to Ala decreased Inositol Phosphate response	Gaborik et al., 2003 [60]	Asp	Asp	Glu	Glu
126	AT1	340		Mutation to Ala decreased Inositol Phosphate response	Gaborik et al., 2003 [60]	Arg	Arg	Arg	Arg
130	AT1	344		Mutation to Ala decreased Inositol Phosphate response	Gaborik et al., 2003 [60]	Ile	Val	Val	Val
132	AT1	346		Mutation to Ala decreased Inositol Phosphate response	Gaborik et al., 2003 [60]	His	Tyr	Tyr	Lys
133	AT1	347		Mutation to Ala decreased Inositol Phosphate response	Gaborik et al., 2003 [60]	Pro	Pro	Pro	Pro
134	AT1	348		Mutation to Ala decreased Inositol Phosphate response	Gaborik et al., 2003 [60]	Met	Phe	Ile	Met
182	AT2	Extracellular		Mutation to Ala decreased Ang II binding	Heerding et al., 1997 [61]	Arg	Arg	-	Trp
183	AT1	Extracellular		Mutation to Glu reduces Ang II binding	Feng et al., 1995 [45]	His	Ala	Arg	Asp
199	AT1	512		Mutation to Gln reduces Ang II binding	Yamano et al., 1992 [28]	Lys	Lys	Ile	Met
215	AT2	512		Mutations to Glu or Gln cause a decrease in Ang II binding	Pulakat et al., 1998 [29]
204	AT1	517	Ser	Reduces agonist response and binding to AngII with natural variant	Hansen et al., 2004 [57]	Phe	Phe	Phe	Phe
215	AT1	528		Mutation to Phe decreases affinity to AngII	Hunyady et al 1995 [62]	Tyr	Tyr	Ser	Tyr
254	AT1	619		Mutations to Ala bound AngII but had decreased Inositol Phosphate response	Han et al., 1998 [63]	Ile	Leu	Met	Val
256	AT1	621		Mutation to Ala, Gln and Arg led to decrease Inositol phospate production	Noda et al., 1995 [33]	His	Phe	Met	Tyr
256	AT1	621		His interacts with Phe(8) of AngII through Pi-Pi interaction	Miura et al., 1999 [64]	His	Phe	Met	Tyr
273	AT2	622		Mutations to Arg or Gln decrease Ang II binding	Turner et al., 1999 [42]	Gln	His	Arg	Ala
259	AT1	624		Mutation to Tyr bound AngII but had decreased Inositol Phosphate response	Han et al., 1998 [63]	Phe	Leu	Leu	Val
279	AT2	628		Mutation to Ala decreased Ang II binding	Heerding et al., 1998 [65]	Asp	Asp	Tyr	Ile
278	AT1	Extracellular		Mutation to Ala or Lys decrease Ang II binding	Feng et al., 1995 [45]	Asp	Ala	Ser	Asn
281	AT1	712		Mutation to Ala, Glu, and Lys reduce Ang II binding	Feng et al., 1995 [45]	Asp	Asp	Gly	Pro
297	AT2	712		Mutation to Ala decreased Ang II binding	Heerding et al., 1997 [61]
282	AT1	713	Met	Associated with Renal Tubular Dysgenesis	Gribouval et al., 2005 [66]	Thr	Leu	Asn	Ile
289	AT1	720	Trp	Reduces agonist response and binding to AngII with natural variant	Hansen et al., 2004 [57]	Cys	Leu	Leu	Phe
292	AT1	723		Mutations to Phe decreased Inositol Triphosphate response but not p42/44 MAPK	Hines et al., 2003 [37]	Tyr	Phe	Thr	Lys
293	AT1	724		Photolabeled interaction with C-terminus of AT1	Perodin et al., 2002 [31]	Phe	Thr	Ile	Ser
294	AT1	725		Reduces Ang binding and Inositol phosphate response when mutated to Asp	Nikiforovich et al., 2006 [58]	Asn	Asn	Asn	Ala
294	AT1	725		Photolabeled interaction with C-terminus of AT1	Perodin et al., 2002 [31]
295	AT1	726		Mutation to Ser decreased Inositol Triphosphate response but not p42/44 MAPK	Hines et al., 2003 [37]	Asn	Ser	Ser	Ala
296	AT1	727		Mutation to Alanine decreased agonist response	Miura et al 2003 [67]	Cys	Cys	Ser	Ile
298	AT1	729		Reduces Ang binding and Inositol phosphate response when mutated to Serine (Believed to interact with Asp 74 of AT1)	Nikiforovich et al., 2006 [58]	Asn	Asn	Asn	Asn
324	AT2	809	Gln	Mutation associated with X-linked mental retardation	Vervoort et al., 2002 [55]	Lys	Arg	Ser	Gln
319	AT1	820		Phosphorylated, mutation to Phe lost EGFR activation while to Glu leads to native activatrion of EGFR	Seta and Sadoshima 2003 [68]	Tyr	Val	Val	Cys
337	AT2	Intracellular	Val		Vervoort et al., 2002 [55]	-	Ile	-
