# Supplementary material for: Differential Mechanisms of Activation of the Ang Peptide Receptors AT1, AT2, and MAS: Using In Silico Techniques to Differentiate the Three Receptors
Source: PLoS One. 2013 Jun 3;8(6):e65307. doi: 10.1371/journal.pone.0065307 (PMC3670877; doi:10.1371/journal.pone.0065307)
Supplement: Docking_EM_analysis S1 — This Macro energy minimizes (EM) the target in vacuo, adds water and EM with AMBER 03 force field, then calculates the PE of the receptor/ligand, the BE of the ligand, and the RMSD of initial structure to final structure. (MCR) [file pone.0065307.s011.mcr]

# YASARA MACRO: Docking_EM_analysis
# TOPIC:       3. Analysis of docking results
# TITLE:       EM and analysis of each docking step
# REQUIRES:    Dynamics
# AUTHOR:      Jeremy
# LICENSE:     
# DESCRIPTION: This Macro EM in vacuo, adds water and EM with AMBER 03, then calculates the PE of the receptor/ligand, the BE of the ligand, the RMSD of initial structure to final structure.


# Load the object
LoadYOB (MacroTarget)
UnlabelAll
UnlabelObj all
UnlabelMol all
UnlabelRes all
UnlabelAtom all
UnlabelDis all,all 

#Setting Cell dimensions
Cell Auto, Extension=5.0
Cell X=65,Y=100,Z=65,Alpha=90.00,Beta=90.00,Gamma=90.00,Center=Yes

#Separate receptor and ligand
SplitObj 1,Center=Yes

# Prepare the structure for simulation
CleanAll

#Force field
SimSpeed Normal
ForceField NOVA,SetPar=Yes
Interactions Bond,Angle,Dihedral,Planarity,Coulomb,VdW


# Energy minimization 1
ShowMessage "Running main energy minimization..."
Experiment Minimization
  # Converge as soon as the energy improves by less than 0.05 kJ/mol per atom during 200 steps
  Convergence 0.05
Experiment On
Wait ExpEnd
HideMessage

SaveSce (MacroTarget)_EM1.sce

#Force Field change
SimSpeed Normal
ForceField AMBER03,SetPar=Yes
Interactions Bond,Angle,Dihedral,Planarity,Coulomb,VdW
Boundary Periodic

#Add Water
FillCellWater Density=0.997,Probe=1.4,BumpSum=1.0,DisMax=0
SwitchObj 4,off
SaveSce (MacroTarget)_Water.sce

# Energy minimization 1
ShowMessage "Running main energy minimization..."
Experiment Minimization
  # Converge as soon as the energy improves by less than 0.05 kJ/mol per atom during 200 steps
  Convergence 0.05
Experiment On
Wait ExpEnd
HideMessage

SaveSce (MacroTarget)_WaterEM.sce

# Units
EnergyUnit kcal/mol

#Calculating PE of receptor/ligand
Tabulate
EnergyObj 1
Tabulate
EnergyObj 3

#Calculate BE of ligand
Boundary Wall
SimSpeed Normal
Longrange None
Cutoff 7.86431
Interactions Bond,Angle,Dihedral,Planarity,Coulomb,VdW
Tabulate
BindEnergyObj 3

#RMSD of initial to EM structures
LoadYOb (MacroTarget)
AlignObj 5,1,Method=MUSTANGPP
Tabulate
RMSDObj 5,1,Match=Yes,Flip=No,Unit=Obj
AlignObj 5,3,Method=MUSTANGPP
Tabulate
RMSDObj 5,3,Match=Yes,Flip=No,Unit=Obj


#Save data
SaveTab 1, (MacroTarget).tab,Format=Text,Columns=1,NumFormat=6.2f
