# Supplementary material for: Differential Mechanisms of Activation of the Ang Peptide Receptors AT1, AT2, and MAS: Using In Silico Techniques to Differentiate the Three Receptors
Source: PLoS One. 2013 Jun 3;8(6):e65307. doi: 10.1371/journal.pone.0065307 (PMC3670877; doi:10.1371/journal.pone.0065307)
Supplement: Docking_EM_top3 S1 — This Macro analyses the top three results of the docking_EM_analysis macro and compares them to the structure when complexed and EM to AT1, MAS, AT2, and Rhodopsin. (MCR) [file pone.0065307.s012.mcr]

# YASARA MACRO: Docking_EM_top3
# TOPIC:       Analysis of docking results to other molecules
# TITLE:       
# REQUIRES:    
# AUTHOR:      Jeremy
# LICENSE:     
# DESCRIPTION: This Macro analyses the top three results of past macro and compares them to the structure when complexed and EM to AT1, MAS, AT2, and Rhodopsin


# Do we have a target?
if MacroTarget==''
  RaiseError "This macro requires a target. Either edit the macro file or click Options > Macro > Set target to choose a target structure"

# Units
EnergyUnit kcal/mol 

# object 1
Loadsce (MacroTarget)_top1
JoinObj 3,1
SavePDB 1, (MacroTarget)_top1

# object 2
Loadsce (MacroTarget)_top2
JoinObj 3,1
SavePDB 1, (MacroTarget)_top2

# object 3
Loadsce (MacroTarget)_top3
JoinObj 3,1
SavePDB 1, (MacroTarget)_top3

#Align all three structures
LoadSce (MacroTarget)_conservation
Loadpdb (MacroTarget)_top1
Loadpdb (MacroTarget)_top2
Loadpdb (MacroTarget)_top3
AlignObj 5-7,2,Method=MUSTANGPP

#Color and clean figure
NameObj 5,1
ColorObj 5,Blue
LabelObj 5,Format=1,Height=4.0,Color=Blue,X=15.0,Y=-2.0,Z=0.0
NameObj 6,2
ColorObj 6,Yellow
LabelObj 6,Format=2,Height=4.0,Color=Yellow,X=16.0,Y=2.0,Z=0.0
NameObj 7,3
ColorObj 7,Magenta
LabelObj 7,Format=3,Height=4.0,Color=Magenta,X=16.0,Y=8.0,Z=0.0

#Removing Receptors
SplitObj 5,Center=Yes
DelObj 5
SplitObj 6,Center=Yes
DelObj 5
SplitObj 7,Center=Yes
DelObj 5

#Save image
Savesce (MacroTarget)_complexed.sce

#Image each receptor w/o or with side chains
SwitchObj 6,off
SwitchObj 7,off
SavePNG (MacroTarget)_1.png
ShowObj 8
SavePNG (MacroTarget)_1_sc.png

SwitchObj 8,off
SwitchObj 6,on
SavePNG (MacroTarget)_2.png
ShowObj 6
SavePNG (MacroTarget)_2_sc.png

SwitchObj 6,off
SwitchObj 7,on
SavePNG (MacroTarget)_3.png
ShowObj 7
SavePNG (MacroTarget)_3_sc.png

#Complex ligands to AT1
Loadsce (MacroTarget)_complexed.sce
DelObj 1
DelObj 3
DelObj 4
Savesce (MacroTarget)_AT1

#Complex ligands to AT2
Loadsce (MacroTarget)_complexed.sce
DelObj 2
DelObj 3
DelObj 4
Savesce (MacroTarget)_AT2

#Complex ligands to MAS
Loadsce (MacroTarget)_complexed.sce
DelObj 1
DelObj 2
DelObj 4
Savesce (MacroTarget)_MAS

#Complex ligands to Rhodopsin
Loadsce (MacroTarget)_complexed.sce
DelObj 1
DelObj 3
DelObj 2
Savesce (MacroTarget)_Rhodopsin

#EM each ligand to receptors with PE receptor and BE ligand

#AT1:


#Top1 molecule
LoadSce (MacroTarget)_AT1
DelObj 6
DelObj 7
Cell Auto, Extension=5.0
Cell X=70,Y=60,Z=80,Alpha=90.00,Beta=90.00,Gamma=90.00,Center=Yes
CleanAll
SimSpeed Normal
ForceField AMBER03,SetPar=Yes
Interactions Bond,Angle,Dihedral,Planarity,Coulomb,VdW
FillCellWater Density=0.997,Probe=1.4,BumpSum=1.0,DisMax=0
SwitchObj 3,off
ShowMessage "Running main energy minimization..."
Experiment Minimization
  # Converge as soon as the energy improves by less than 0.05 kJ/mol per atom during 200 steps
  Convergence 0.05
Experiment On
Wait ExpEnd
HideMessage
SaveSce (MacroTarget)_AT1_1
#Calculating PE of receptor
Tabulate
EnergyObj 2
#Calculate BE of ligand
Boundary Wall
SimSpeed Normal
Longrange None
Cutoff 7.86431
Interactions Bond,Angle,Dihedral,Planarity,Coulomb,VdW
Tabulate
BindEnergyObj 8

#Top2 molecule
LoadSce (MacroTarget)_AT1
DelObj 7
DelObj 8
Cell Auto, Extension=5.0
Cell X=70,Y=60,Z=80,Alpha=90.00,Beta=90.00,Gamma=90.00,Center=Yes
CleanAll
SimSpeed Normal
ForceField AMBER03,SetPar=Yes
Interactions Bond,Angle,Dihedral,Planarity,Coulomb,VdW
FillCellWater Density=0.997,Probe=1.4,BumpSum=1.0,DisMax=0
SwitchObj 3,off
ShowMessage "Running main energy minimization..."
Experiment Minimization
  # Converge as soon as the energy improves by less than 0.05 kJ/mol per atom during 200 steps
  Convergence 0.05
Experiment On
Wait ExpEnd
HideMessage
SaveSce (MacroTarget)_AT1_2
#Calculating PE of receptor
Tabulate
EnergyObj 2
#Calculate BE of ligand
Boundary Wall
SimSpeed Normal
Longrange None
Cutoff 7.86431
Interactions Bond,Angle,Dihedral,Planarity,Coulomb,VdW
Tabulate
BindEnergyObj 6

#Top3 molecule
LoadSce (MacroTarget)_AT1
DelObj 6
DelObj 8
Cell Auto, Extension=5.0
Cell X=70,Y=60,Z=80,Alpha=90.00,Beta=90.00,Gamma=90.00,Center=Yes
CleanAll
SimSpeed Normal
ForceField AMBER03,SetPar=Yes
Interactions Bond,Angle,Dihedral,Planarity,Coulomb,VdW
FillCellWater Density=0.997,Probe=1.4,BumpSum=1.0,DisMax=0
SwitchObj 3,off
ShowMessage "Running main energy minimization..."
Experiment Minimization
  # Converge as soon as the energy improves by less than 0.05 kJ/mol per atom during 200 steps
  Convergence 0.05
Experiment On
Wait ExpEnd
HideMessage
SaveSce (MacroTarget)_AT1_3
#Calculating PE of receptor
Tabulate
EnergyObj 2
#Calculate BE of ligand
Boundary Wall
SimSpeed Normal
Longrange None
Cutoff 7.86431
Interactions Bond,Angle,Dihedral,Planarity,Coulomb,VdW
Tabulate
BindEnergyObj 7


#AT2:
#Top1 molecule
LoadSce (MacroTarget)_AT2
DelObj 6
DelObj 7
Cell Auto, Extension=5.0
Cell X=70,Y=60,Z=80,Alpha=90.00,Beta=90.00,Gamma=90.00,Center=Yes
CleanAll
SimSpeed Normal
ForceField AMBER03,SetPar=Yes
Interactions Bond,Angle,Dihedral,Planarity,Coulomb,VdW
FillCellWater Density=0.997,Probe=1.4,BumpSum=1.0,DisMax=0
SwitchObj 1,on
SwitchObj 3,off
ShowMessage "Running main energy minimization..."
Experiment Minimization
  # Converge as soon as the energy improves by less than 0.05 kJ/mol per atom during 200 steps
  Convergence 0.05
Experiment On
Wait ExpEnd
HideMessage
SaveSce (MacroTarget)_AT2_1
#Calculating PE of receptor
Tabulate
EnergyObj 1
#Calculate BE of ligand
Boundary Wall
SimSpeed Normal
Longrange None
Cutoff 7.86431
Interactions Bond,Angle,Dihedral,Planarity,Coulomb,VdW
Tabulate
BindEnergyObj 8

#Top2 molecule
LoadSce (MacroTarget)_AT2
DelObj 7
DelObj 8
Cell Auto, Extension=5.0
Cell X=70,Y=60,Z=80,Alpha=90.00,Beta=90.00,Gamma=90.00,Center=Yes
CleanAll
SimSpeed Normal
ForceField AMBER03,SetPar=Yes
Interactions Bond,Angle,Dihedral,Planarity,Coulomb,VdW
FillCellWater Density=0.997,Probe=1.4,BumpSum=1.0,DisMax=0
SwitchObj 3,off
SwitchObj 1,on
ShowMessage "Running main energy minimization..."
Experiment Minimization
  # Converge as soon as the energy improves by less than 0.05 kJ/mol per atom during 200 steps
  Convergence 0.05
Experiment On
Wait ExpEnd
HideMessage
SaveSce (MacroTarget)_AT2_2
#Calculating PE of receptor
Tabulate
EnergyObj 1
#Calculate BE of ligand
Boundary Wall
SimSpeed Normal
Longrange None
Cutoff 7.86431
Interactions Bond,Angle,Dihedral,Planarity,Coulomb,VdW
Tabulate
BindEnergyObj 6

#Top3 molecule
LoadSce (MacroTarget)_AT2
DelObj 6
DelObj 8
Cell Auto, Extension=5.0
Cell X=70,Y=60,Z=80,Alpha=90.00,Beta=90.00,Gamma=90.00,Center=Yes
CleanAll
SimSpeed Normal
ForceField AMBER03,SetPar=Yes
Interactions Bond,Angle,Dihedral,Planarity,Coulomb,VdW
FillCellWater Density=0.997,Probe=1.4,BumpSum=1.0,DisMax=0
SwitchObj 3,off
SwitchObj 1,on
ShowMessage "Running main energy minimization..."
Experiment Minimization
  # Converge as soon as the energy improves by less than 0.05 kJ/mol per atom during 200 steps
  Convergence 0.05
Experiment On
Wait ExpEnd
HideMessage
SaveSce (MacroTarget)_AT2_3
#Calculating PE of receptor
Tabulate
EnergyObj 1
#Calculate BE of ligand
Boundary Wall
SimSpeed Normal
Longrange None
Cutoff 7.86431
Interactions Bond,Angle,Dihedral,Planarity,Coulomb,VdW
Tabulate
BindEnergyObj 7


#MAS:
#Top1 molecule
LoadSce (MacroTarget)_MAS
DelObj 6
DelObj 7
Cell Auto, Extension=5.0
Cell X=70,Y=60,Z=80,Alpha=90.00,Beta=90.00,Gamma=90.00,Center=Yes
CleanAll
SimSpeed Normal
ForceField AMBER03,SetPar=Yes
Interactions Bond,Angle,Dihedral,Planarity,Coulomb,VdW
FillCellWater Density=0.997,Probe=1.4,BumpSum=1.0,DisMax=0
SwitchObj 3,on
SwitchObj 2,off
ShowMessage "Running main energy minimization..."
Experiment Minimization
  # Converge as soon as the energy improves by less than 0.05 kJ/mol per atom during 200 steps
  Convergence 0.05
Experiment On
Wait ExpEnd
HideMessage
SaveSce (MacroTarget)_MAS_1
#Calculating PE of receptor
Tabulate
EnergyObj 3
#Calculate BE of ligand
Boundary Wall
SimSpeed Normal
Longrange None
Cutoff 7.86431
Interactions Bond,Angle,Dihedral,Planarity,Coulomb,VdW
Tabulate
BindEnergyObj 8

#Top2 molecule
LoadSce (MacroTarget)_MAS
DelObj 7
DelObj 8
Cell Auto, Extension=5.0
Cell X=70,Y=60,Z=80,Alpha=90.00,Beta=90.00,Gamma=90.00,Center=Yes
CleanAll
SimSpeed Normal
ForceField AMBER03,SetPar=Yes
Interactions Bond,Angle,Dihedral,Planarity,Coulomb,VdW
FillCellWater Density=0.997,Probe=1.4,BumpSum=1.0,DisMax=0
SwitchObj 3,on
SwitchObj 2,off
ShowMessage "Running main energy minimization..."
Experiment Minimization
  # Converge as soon as the energy improves by less than 0.05 kJ/mol per atom during 200 steps
  Convergence 0.05
Experiment On
Wait ExpEnd
HideMessage
SaveSce (MacroTarget)_MAS_2
#Calculating PE of receptor
Tabulate
EnergyObj 3
#Calculate BE of ligand
Boundary Wall
SimSpeed Normal
Longrange None
Cutoff 7.86431
Interactions Bond,Angle,Dihedral,Planarity,Coulomb,VdW
Tabulate
BindEnergyObj 6

#Top3 molecule
LoadSce (MacroTarget)_MAS
DelObj 6
DelObj 8
Cell Auto, Extension=5.0
Cell X=70,Y=60,Z=80,Alpha=90.00,Beta=90.00,Gamma=90.00,Center=Yes
CleanAll
SimSpeed Normal
ForceField AMBER03,SetPar=Yes
Interactions Bond,Angle,Dihedral,Planarity,Coulomb,VdW
FillCellWater Density=0.997,Probe=1.4,BumpSum=1.0,DisMax=0
SwitchObj 3,on
SwitchObj 2,off
ShowMessage "Running main energy minimization..."
Experiment Minimization
  # Converge as soon as the energy improves by less than 0.05 kJ/mol per atom during 200 steps
  Convergence 0.05
Experiment On
Wait ExpEnd
HideMessage
SaveSce (MacroTarget)_MAS_3
#Calculating PE of receptor
Tabulate
EnergyObj 3
#Calculate BE of ligand
Boundary Wall
SimSpeed Normal
Longrange None
Cutoff 7.86431
Interactions Bond,Angle,Dihedral,Planarity,Coulomb,VdW
Tabulate
BindEnergyObj 7


#Rhodopsin:
#Top1 molecule
LoadSce (MacroTarget)_Rhodopsin
DelObj 6
DelObj 7
Cell Auto, Extension=5.0
Cell X=70,Y=60,Z=80,Alpha=90.00,Beta=90.00,Gamma=90.00,Center=Yes
CleanAll
SimSpeed Normal
ForceField AMBER03,SetPar=Yes
Interactions Bond,Angle,Dihedral,Planarity,Coulomb,VdW
FillCellWater Density=0.997,Probe=1.4,BumpSum=1.0,DisMax=0
SwitchObj 2,off
SwitchObj 4,on
ShowMessage "Running main energy minimization..."
Experiment Minimization
  # Converge as soon as the energy improves by less than 0.05 kJ/mol per atom during 200 steps
  Convergence 0.05
Experiment On
Wait ExpEnd
HideMessage
SaveSce (MacroTarget)_Rhodopsin_1
#Calculating PE of receptor
Tabulate
EnergyObj 4
#Calculate BE of ligand
Boundary Wall
SimSpeed Normal
Longrange None
Cutoff 7.86431
Interactions Bond,Angle,Dihedral,Planarity,Coulomb,VdW
Tabulate
BindEnergyObj 8

#Top2 molecule
LoadSce (MacroTarget)_Rhodopsin
DelObj 7
DelObj 8
Cell Auto, Extension=5.0
Cell X=70,Y=60,Z=80,Alpha=90.00,Beta=90.00,Gamma=90.00,Center=Yes
CleanAll
SimSpeed Normal
ForceField AMBER03,SetPar=Yes
Interactions Bond,Angle,Dihedral,Planarity,Coulomb,VdW
FillCellWater Density=0.997,Probe=1.4,BumpSum=1.0,DisMax=0
SwitchObj 2,off
SwitchObj 4,on
ShowMessage "Running main energy minimization..."
Experiment Minimization
  # Converge as soon as the energy improves by less than 0.05 kJ/mol per atom during 200 steps
  Convergence 0.05
Experiment On
Wait ExpEnd
HideMessage
SaveSce (MacroTarget)_Rhodopsin_2
#Calculating PE of receptor
Tabulate
EnergyObj 4
#Calculate BE of ligand
Boundary Wall
SimSpeed Normal
Longrange None
Cutoff 7.86431
Interactions Bond,Angle,Dihedral,Planarity,Coulomb,VdW
Tabulate
BindEnergyObj 6

#Top3 molecule
LoadSce (MacroTarget)_Rhodopsin
DelObj 6
DelObj 8
Cell Auto, Extension=5.0
Cell X=70,Y=60,Z=80,Alpha=90.00,Beta=90.00,Gamma=90.00,Center=Yes
CleanAll
SimSpeed Normal
ForceField AMBER03,SetPar=Yes
Interactions Bond,Angle,Dihedral,Planarity,Coulomb,VdW
FillCellWater Density=0.997,Probe=1.4,BumpSum=1.0,DisMax=0
SwitchObj 2,off
SwitchObj 4,on
ShowMessage "Running main energy minimization..."
Experiment Minimization
  # Converge as soon as the energy improves by less than 0.05 kJ/mol per atom during 200 steps
  Convergence 0.05
Experiment On
Wait ExpEnd
HideMessage
SaveSce (MacroTarget)_Rhodopsin_3
#Calculating PE of receptor
Tabulate
EnergyObj 4
#Calculate BE of ligand
Boundary Wall
SimSpeed Normal
Longrange None
Cutoff 7.86431
Interactions Bond,Angle,Dihedral,Planarity,Coulomb,VdW
Tabulate
BindEnergyObj 7


#Save data
SaveTab 1, (MacroTarget)_analysis.tab,Format=Text,Columns=2,NumFormat=6.2f
